# Supplementary material for: Deterministic and stochastic processes generating alternative states of microbiomes
Source: ISME Commun. 2024 Jan 22;4(1):ycae007. doi: 10.1093/ismeco/ycae007 (PMC10897905; doi:10.1093/ismeco/ycae007)
Supplement: supplementary_materials_ycae007 [file supplementary_materials_ycae007.zip]

Archive with 3 entries (2 files):
- supplementary_materials_ycae007/SupplementaryFigures.pdf
- supplementary_materials_ycae007/SupplementaryTables.xlsx
- supplementary_materials_ycae007/
