# Supplementary material for: Deterministic and stochastic processes generating alternative states of microbiomes
Source: ISME Commun. 2024 Jan 22;4(1):ycae007. doi: 10.1093/ismeco/ycae007 (PMC10897905; doi:10.1093/ismeco/ycae007)
Supplement: supplementary_materials_ycae007 [file supplementary_materials_ycae007.zip › supplementary_materials_ycae007/SupplementaryTables.xlsx]

## Sheet: Sheet1
Table S1 | Culture media used in the experiment
Based on M9 medium with minimal inorganic additives, we prepared eight experimental treatments by adding the specific additives described in the table.
Solution	Ingredient
M9 medium	3 g/L KH2PO4, 0.5 g/L NaCl, 6.7 g/L Na2HPO4, 1 g/L NH4Cl
Inorganic additive	2 mM MgSO4, 0.1 mM CaCl2
Medium1 (G)	M9 medium, Inorganic additive, 0.07 CarbonM glucose
Medium2 (GL)	M9 medium, Inorganic additive, 0.035 CarbonM leucine, 0.035 CarbonM glucose
Medium3 (GC)	M9 medium, Inorganic additive, 0.035 CarbonM citrate, 0.035 CarbonM glucose
Medium4 (GLC)	M9 medium, Inorganic additive, 0.023 CarbonM glucose, 0.023 CarbonM leucine, 0.023 CarbonM citrate
Medium5 (HG)	M9 medium, Inorganic additive, 0.7 CarbonM glucose
Medium6 (HGL)	M9 medium, Inorganic additive, 0.35 CarbonM glucose, 0.035CarbonM leucine
Medium7 (HGC)	M9 medium, Inorganic additive, 0.35 CarbonM glucose, 0.035CarbonM citrate
Medium8 (HGLC)	M9 medium, Inorganic additive, 0.23 CarbonM glucose, 0.023CarbonM citrate, 0.023CarbonM leucine

## Sheet: Sheet2
Table S2 | Student’s t-test of a-diversity
Each line indicates the result of Student’s t-test of each taxonomic level a-diversity of the prokaryote communities. For each test, the level of community compositional data, target time point (Day), used alpha-diversity metric (Shannon's H' or taxonomic richness), the model examined, t-statistic, and P value are shown.
Level of community compositional data	Day	Alpha-diversity index	Model	t	P	FDR (q)
Family	Day2	Shannon's H'	Concentration of glucose	1.164	0.245361	0.301125
Family	Day2	Shannon's H'	With or without leucine	5.009	1.02e-06	2.52e-06
Family	Day2	Shannon's H'	With or without citrate	3.391	0.000786933	0.00141648
Family	Day2	Richeness	Concentration of glucose	0.005681	0.995471	0.996928
Family	Day2	Richeness	With or without leucine	-6.131	2.65e-09	8.67e-09
Family	Day2	Richeness	With or without citrate	0.6333	0.527006	0.605497
Family	Day4	Shannon's H'	Concentration of glucose	-3.208	0.00147295	0.00256578
Family	Day4	Shannon's H'	With or without leucine	-0.003853	0.996928	0.996928
Family	Day4	Shannon's H'	With or without citrate	0.3979	0.690978	0.750421
Family	Day4	Richeness	Concentration of glucose	-4.494	9.85e-06	2.17e-05
Family	Day4	Richeness	With or without leucine	-1.583	0.114492	0.160586
Family	Day4	Richeness	With or without citrate	1.826	0.0688503	0.103276
Family	Day6	Shannon's H'	Concentration of glucose	-9.442	2.46e-18	1.11e-17
Family	Day6	Shannon's H'	With or without leucine	0.9896	0.323154	0.387785
Family	Day6	Shannon's H'	With or without citrate	-4.141	4.68e-05	9.19e-05
Family	Day6	Richeness	Concentration of glucose	-11.39	2.29e-25	1.3e-24
Family	Day6	Richeness	With or without leucine	0.1832	0.854771	0.887478
Family	Day6	Richeness	With or without citrate	-1.638	0.102521	0.145688
Family	Day8	Shannon's H'	Concentration of glucose	-10.43	5.96e-20	3.03e-19
Family	Day8	Shannon's H'	With or without leucine	1.469	0.143025	0.196701
Family	Day8	Shannon's H'	With or without citrate	-1.993	0.0471411	0.0717076
Family	Day8	Richeness	Concentration of glucose	-10.38	3.97e-21	2.14e-20
Family	Day8	Richeness	With or without leucine	1.429	0.154099	0.205465
Family	Day8	Richeness	With or without citrate	-0.8365	0.403529	0.478913
Family	Day10	Shannon's H'	Concentration of glucose	-8.947	3.58e-16	1.43e-15
Family	Day10	Shannon's H'	With or without leucine	0.2181	0.827462	0.876136
Family	Day10	Shannon's H'	With or without citrate	0.1739	0.862088	0.887478
Family	Day10	Richeness	Concentration of glucose	-12.27	5.98e-26	3.59e-25
Family	Day10	Richeness	With or without leucine	-0.4616	0.6447	0.725287
Family	Day10	Richeness	With or without citrate	1.275	0.203177	0.256939
Family	Day12	Shannon's H'	Concentration of glucose	-5.648	3.72e-08	1.15e-07
Family	Day12	Shannon's H'	With or without leucine	-0.656	0.512357	0.594995
Family	Day12	Shannon's H'	With or without citrate	0.423	0.672562	0.748832
Family	Day12	Richeness	Concentration of glucose	-8.814	1.41e-16	5.88e-16
Family	Day12	Richeness	With or without leucine	-2.828	0.00498632	0.00828497
Family	Day12	Richeness	With or without citrate	1.465	0.143883	0.196701
Genus	Day2	Shannon's H'	Concentration of glucose	1.742	0.0825703	0.122159
Genus	Day2	Shannon's H'	With or without leucine	1.317	0.188872	0.24797
Genus	Day2	Shannon's H'	With or without citrate	4.234	3.03e-05	6.17e-05
Genus	Day2	Richeness	Concentration of glucose	1.312	0.190569	0.24797
Genus	Day2	Richeness	With or without leucine	-4.092	5.46e-05	0.000105273
Genus	Day2	Richeness	With or without citrate	-0.5311	0.595752	0.677276
Genus	Day4	Shannon's H'	Concentration of glucose	-9.186	6.56e-18	2.84e-17
Genus	Day4	Shannon's H'	With or without leucine	-3.023	0.00274046	0.00462452
Genus	Day4	Shannon's H'	With or without citrate	5.816	1.53e-08	4.86e-08
Genus	Day4	Richeness	Concentration of glucose	-9.901	6.16e-20	3.03e-19
Genus	Day4	Richeness	With or without leucine	-4.894	1.79e-06	4.31e-06
Genus	Day4	Richeness	With or without citrate	1.434	0.152679	0.205465
Genus	Day6	Shannon's H'	Concentration of glucose	-21.01	4.48e-61	9.68e-60
Genus	Day6	Shannon's H'	With or without leucine	-5.42	1.27e-07	3.52e-07
Genus	Day6	Shannon's H'	With or without citrate	4.33	2.01e-05	4.18e-05
Genus	Day6	Richeness	Concentration of glucose	-15.05	9.52e-39	7.35e-38
Genus	Day6	Richeness	With or without leucine	-3.499	0.000541253	0.000990768
Genus	Day6	Richeness	With or without citrate	-0.3927	0.694834	0.750421
Genus	Day8	Shannon's H'	Concentration of glucose	-18.57	3.12e-52	3.37e-51
Genus	Day8	Shannon's H'	With or without leucine	-7.187	5.11e-12	1.9e-11
Genus	Day8	Shannon's H'	With or without citrate	5.006	9.29e-07	2.33e-06
Genus	Day8	Richeness	Concentration of glucose	-17.56	8.88e-48	8.72e-47
Genus	Day8	Richeness	With or without leucine	-2.235	0.0262201	0.0404539
Genus	Day8	Richeness	With or without citrate	0.2262	0.821185	0.876136
Genus	Day10	Shannon's H'	Concentration of glucose	-23	3.12e-69	1.68e-67
Genus	Day10	Shannon's H'	With or without leucine	-4.481	1.05e-05	2.27e-05
Genus	Day10	Shannon's H'	With or without citrate	4.466	1.11e-05	2.36e-05
Genus	Day10	Richeness	Concentration of glucose	-22.86	1.43e-66	5.14e-65
Genus	Day10	Richeness	With or without leucine	-1.689	0.0922332	0.133027
Genus	Day10	Richeness	With or without citrate	2.24	0.0257843	0.0403581
Genus	Day12	Shannon's H'	Concentration of glucose	-19.05	5.69e-54	7.68e-53
Genus	Day12	Shannon's H'	With or without leucine	-2.642	0.00869314	0.0140128
Genus	Day12	Shannon's H'	With or without citrate	3.617	0.000347729	0.000647495
Genus	Day12	Richeness	Concentration of glucose	-15.41	6.05e-39	5.03e-38
Genus	Day12	Richeness	With or without leucine	-2.739	0.00655162	0.0107208
Genus	Day12	Richeness	With or without citrate	1.271	0.2046	0.256939
ASV	Day2	Shannon's H'	Concentration of glucose	0.1729	0.862826	0.887478
ASV	Day2	Shannon's H'	With or without leucine	-0.07136	0.943154	0.960949
ASV	Day2	Shannon's H'	With or without citrate	4.735	3.34e-06	7.66e-06
ASV	Day2	Richeness	Concentration of glucose	-0.6982	0.485611	0.570065
ASV	Day2	Richeness	With or without leucine	-3.978	8.72e-05	0.00016523
ASV	Day2	Richeness	With or without citrate	0.409	0.682802	0.750421
ASV	Day4	Shannon's H'	Concentration of glucose	-13.06	2.02e-31	1.28e-30
ASV	Day4	Shannon's H'	With or without leucine	-4.57	7.35e-06	1.65e-05
ASV	Day4	Shannon's H'	With or without citrate	7.533	5.75e-13	2.22e-12
ASV	Day4	Richeness	Concentration of glucose	-9.527	1.38e-18	6.48e-18
ASV	Day4	Richeness	With or without leucine	-4.789	3.07e-06	7.22e-06
ASV	Day4	Richeness	With or without citrate	1.21	0.227402	0.282293
ASV	Day6	Shannon's H'	Concentration of glucose	-21.58	1.63e-61	4.41e-60
ASV	Day6	Shannon's H'	With or without leucine	-5.144	4.93e-07	1.3e-06
ASV	Day6	Shannon's H'	With or without citrate	5.452	1.02e-07	2.89e-07
ASV	Day6	Richeness	Concentration of glucose	-14.06	9.37e-35	6.75e-34
ASV	Day6	Richeness	With or without leucine	-5.2	3.66e-07	9.89e-07
ASV	Day6	Richeness	With or without citrate	1.29	0.198006	0.254579
ASV	Day8	Shannon's H'	Concentration of glucose	-18.82	9.63e-53	1.16e-51
ASV	Day8	Shannon's H'	With or without leucine	-6.578	2.03e-10	7.31e-10
ASV	Day8	Shannon's H'	With or without citrate	6.167	2.15e-09	7.35e-09
ASV	Day8	Richeness	Concentration of glucose	-17.16	9.32e-47	8.39e-46
ASV	Day8	Richeness	With or without leucine	-3.125	0.00196115	0.00336198
ASV	Day8	Richeness	With or without citrate	1.688	0.0923796	0.133027
ASV	Day10	Shannon's H'	Concentration of glucose	-23.47	5.64e-71	6.1e-69
ASV	Day10	Shannon's H'	With or without leucine	-4.154	4.21e-05	8.42e-05
ASV	Day10	Shannon's H'	With or without citrate	6.164	2.18e-09	7.35e-09
ASV	Day10	Richeness	Concentration of glucose	-20.72	3.28e-59	5.9e-58
ASV	Day10	Richeness	With or without leucine	-1.074	0.283517	0.344043
ASV	Day10	Richeness	With or without citrate	5.523	7.04e-08	2.11e-07
ASV	Day12	Shannon's H'	Concentration of glucose	-20.05	8.75e-58	1.35e-56
ASV	Day12	Shannon's H'	With or without leucine	-2.483	0.0135713	0.0215543
ASV	Day12	Shannon's H'	With or without citrate	5.457	9.91e-08	2.89e-07
ASV	Day12	Richeness	Concentration of glucose	-13.73	1.34e-33	9.07e-33
ASV	Day12	Richeness	With or without leucine	-3.354	0.000896934	0.00158801
ASV	Day12	Richeness	With or without citrate	5.099	5.93e-07	1.52e-06

## Sheet: Sheet3
Table S3 | Details of the PERMANOVA results
For each PERMANOVA model of community compositions (each line), the level of community compositional data, target time point (Day), used beta-diversity metric (Bray-Curtis or Jaccard), explanatory variable [concentrations of glucose (high/low), presence/absence of leucine, presence/absence of citrate, or all (glucose, leucine, and citrate)], degree of freedom (df), coefficient of determination (R…
Level of community composition	Day	Beta-diversity metrics	Treatment	df	R2	F	P	FDR (q)
family	all	Bray-Curtis	All	7	0.3033	117	0.00019996	0.000211278
family	all	Bray-Curtis	Concentration of glucose	1	0.1839	425.3	0.00019996	0.000211278
family	all	Bray-Curtis	With or without leucine	1	0.02238	43.22	0.00019996	0.000211278
family	all	Bray-Curtis	With or without citrate	1	0.07295	148.6	0.00019996	0.000211278
family	all	Jaccard	All	7	0.3148	123.5	0.00019996	0.000211278
family	all	Jaccard	Concentration of glucose	1	0.1819	419.7	0.00019996	0.000211278
family	all	Jaccard	With or without leucine	1	0.02377	45.97	0.00019996	0.000211278
family	all	Jaccard	With or without citrate	1	0.06561	132.6	0.00019996	0.000211278
family	day2	Bray-Curtis	All	7	0.3646	25.17	0.00019996	0.000211278
family	day2	Bray-Curtis	Concentration of glucose	1	0.1503	55.38	0.00019996	0.000211278
family	day2	Bray-Curtis	With or without leucine	1	0.04872	16.03	0.00019996	0.000211278
family	day2	Bray-Curtis	With or without citrate	1	0.07036	23.69	0.00019996	0.000211278
family	day2	Jaccard	All	7	0.3469	23.3	0.00019996	0.000211278
family	day2	Jaccard	Concentration of glucose	1	0.1351	48.89	0.00019996	0.000211278
family	day2	Jaccard	With or without leucine	1	0.04695	15.42	0.00019996	0.000211278
family	day2	Jaccard	With or without citrate	1	0.06553	21.95	0.00019996	0.000211278
family	day4	Bray-Curtis	All	7	0.3904	28.09	0.00019996	0.000211278
family	day4	Bray-Curtis	Concentration of glucose	1	0.1556	57.7	0.00019996	0.000211278
family	day4	Bray-Curtis	With or without leucine	1	0.02653	8.529	0.00039992	0.000420573
family	day4	Bray-Curtis	With or without citrate	1	0.104	36.33	0.00019996	0.000211278
family	day4	Jaccard	All	7	0.4114	30.66	0.00019996	0.000211278
family	day4	Jaccard	Concentration of glucose	1	0.1517	55.96	0.00019996	0.000211278
family	day4	Jaccard	With or without leucine	1	0.02572	8.263	0.00019996	0.000211278
family	day4	Jaccard	With or without citrate	1	0.1067	37.39	0.00019996	0.000211278
family	day6	Bray-Curtis	All	7	0.5238	48.25	0.00019996	0.000211278
family	day6	Bray-Curtis	Concentration of glucose	1	0.3103	140.8	0.00019996	0.000211278
family	day6	Bray-Curtis	With or without leucine	1	0.04682	15.38	0.00019996	0.000211278
family	day6	Bray-Curtis	With or without citrate	1	0.1201	42.73	0.00019996	0.000211278
family	day6	Jaccard	All	7	0.5445	52.43	0.00019996	0.000211278
family	day6	Jaccard	Concentration of glucose	1	0.3045	137	0.00019996	0.000211278
family	day6	Jaccard	With or without leucine	1	0.04289	14.03	0.00019996	0.000211278
family	day6	Jaccard	With or without citrate	1	0.1159	41.02	0.00019996	0.000211278
family	day8	Bray-Curtis	All	7	0.4254	32.47	0.00019996	0.000211278
family	day8	Bray-Curtis	Concentration of glucose	1	0.239	98.3	0.00019996	0.000211278
family	day8	Bray-Curtis	With or without leucine	1	0.07728	26.22	0.00019996	0.000211278
family	day8	Bray-Curtis	With or without citrate	1	0.08848	30.38	0.00019996	0.000211278
family	day8	Jaccard	All	7	0.4905	42.22	0.00019996	0.000211278
family	day8	Jaccard	Concentration of glucose	1	0.2625	111.4	0.00019996	0.000211278
family	day8	Jaccard	With or without leucine	1	0.08308	28.36	0.00019996	0.000211278
family	day8	Jaccard	With or without citrate	1	0.08837	30.34	0.00019996	0.000211278
family	day10	Bray-Curtis	All	7	0.4924	42.55	0.00019996	0.000211278
family	day10	Bray-Curtis	Concentration of glucose	1	0.3485	167.4	0.00019996	0.000211278
family	day10	Bray-Curtis	With or without leucine	1	0.02225	7.122	0.00139972	0.00145831
family	day10	Bray-Curtis	With or without citrate	1	0.09339	32.24	0.00019996	0.000211278
family	day10	Jaccard	All	7	0.541	51.69	0.00019996	0.000211278
family	day10	Jaccard	Concentration of glucose	1	0.3634	178.6	0.00019996	0.000211278
family	day10	Jaccard	With or without leucine	1	0.02958	9.542	0.00019996	0.000211278
family	day10	Jaccard	With or without citrate	1	0.0806	27.44	0.00019996	0.000211278
family	day12	Bray-Curtis	All	7	0.4026	29.55	0.00019996	0.000211278
family	day12	Bray-Curtis	Concentration of glucose	1	0.284	124.1	0.00019996	0.000211278
family	day12	Bray-Curtis	With or without leucine	1	0.005737	1.806	0.15037	0.15037
family	day12	Bray-Curtis	With or without citrate	1	0.06981	23.49	0.00019996	0.000211278
family	day12	Jaccard	All	7	0.4369	34.02	0.00019996	0.000211278
family	day12	Jaccard	Concentration of glucose	1	0.2956	131.3	0.00019996	0.000211278
family	day12	Jaccard	With or without leucine	1	0.01257	3.984	0.0137972	0.0139215
family	day12	Jaccard	With or without citrate	1	0.06179	20.61	0.00019996	0.000211278
genus	all	Bray-Curtis	All	7	0.3184	125.6	0.00019996	0.000211278
genus	all	Bray-Curtis	Concentration of glucose	1	0.08552	176.6	0.00019996	0.000211278
genus	all	Bray-Curtis	With or without leucine	1	0.09255	192.5	0.00019996	0.000211278
genus	all	Bray-Curtis	With or without citrate	1	0.03161	61.63	0.00019996	0.000211278
genus	all	Jaccard	All	7	0.2822	105.7	0.00019996	0.000211278
genus	all	Jaccard	Concentration of glucose	1	0.06628	134	0.00019996	0.000211278
genus	all	Jaccard	With or without leucine	1	0.0749	152.9	0.00019996	0.000211278
genus	all	Jaccard	With or without citrate	1	0.04077	80.25	0.00019996	0.000211278
genus	day2	Bray-Curtis	All	7	0.5164	46.83	0.00019996	0.000211278
genus	day2	Bray-Curtis	Concentration of glucose	1	0.1553	57.54	0.00019996	0.000211278
genus	day2	Bray-Curtis	With or without leucine	1	0.2314	94.24	0.00019996	0.000211278
genus	day2	Bray-Curtis	With or without citrate	1	0.06053	20.17	0.00019996	0.000211278
genus	day2	Jaccard	All	7	0.4744	39.59	0.00019996	0.000211278
genus	day2	Jaccard	Concentration of glucose	1	0.1359	49.23	0.00019996	0.000211278
genus	day2	Jaccard	With or without leucine	1	0.1969	76.76	0.00019996	0.000211278
genus	day2	Jaccard	With or without citrate	1	0.05834	19.39	0.00019996	0.000211278
genus	day4	Bray-Curtis	All	7	0.6108	68.84	0.00019996	0.000211278
genus	day4	Bray-Curtis	Concentration of glucose	1	0.05375	17.78	0.00019996	0.000211278
genus	day4	Bray-Curtis	With or without leucine	1	0.3353	157.9	0.00019996	0.000211278
genus	day4	Bray-Curtis	With or without citrate	1	0.05726	19.01	0.00019996	0.000211278
genus	day4	Jaccard	All	7	0.6042	66.94	0.00019996	0.000211278
genus	day4	Jaccard	Concentration of glucose	1	0.05007	16.5	0.00019996	0.000211278
genus	day4	Jaccard	With or without leucine	1	0.2858	125.2	0.00019996	0.000211278
genus	day4	Jaccard	With or without citrate	1	0.0711	23.96	0.00019996	0.000211278
genus	day6	Bray-Curtis	All	7	0.6171	70.7	0.00019996	0.000211278
genus	day6	Bray-Curtis	Concentration of glucose	1	0.1259	45.08	0.00019996	0.000211278
genus	day6	Bray-Curtis	With or without leucine	1	0.1911	73.95	0.00019996	0.000211278
genus	day6	Bray-Curtis	With or without citrate	1	0.05753	19.1	0.00019996	0.000211278
genus	day6	Jaccard	All	7	0.5856	61.97	0.00019996	0.000211278
genus	day6	Jaccard	Concentration of glucose	1	0.1061	37.13	0.00019996	0.000211278
genus	day6	Jaccard	With or without leucine	1	0.1505	55.45	0.00019996	0.000211278
genus	day6	Jaccard	With or without citrate	1	0.09226	31.81	0.00019996	0.000211278
genus	day8	Bray-Curtis	All	7	0.5034	44.46	0.00019996	0.000211278
genus	day8	Bray-Curtis	Concentration of glucose	1	0.1578	58.63	0.00019996	0.000211278
genus	day8	Bray-Curtis	With or without leucine	1	0.1351	48.89	0.00019996	0.000211278
genus	day8	Bray-Curtis	With or without citrate	1	0.03696	12.01	0.00019996	0.000211278
genus	day8	Jaccard	All	7	0.4853	41.35	0.00019996	0.000211278
genus	day8	Jaccard	Concentration of glucose	1	0.1321	47.66	0.00019996	0.000211278
genus	day8	Jaccard	With or without leucine	1	0.11	38.69	0.00019996	0.000211278
genus	day8	Jaccard	With or without citrate	1	0.06184	20.63	0.00019996	0.000211278
genus	day10	Bray-Curtis	All	7	0.5129	46.19	0.00019996	0.000211278
genus	day10	Bray-Curtis	Concentration of glucose	1	0.2259	91.35	0.00019996	0.000211278
genus	day10	Bray-Curtis	With or without leucine	1	0.08551	29.27	0.00019996	0.000211278
genus	day10	Bray-Curtis	With or without citrate	1	0.03606	11.71	0.00019996	0.000211278
genus	day10	Jaccard	All	7	0.4825	40.89	0.00019996	0.000211278
genus	day10	Jaccard	Concentration of glucose	1	0.1829	70.08	0.00019996	0.000211278
genus	day10	Jaccard	With or without leucine	1	0.08183	27.9	0.00019996	0.000211278
genus	day10	Jaccard	With or without citrate	1	0.0479	15.75	0.00019996	0.000211278
genus	day12	Bray-Curtis	All	7	0.4138	30.96	0.00019996	0.000211278
genus	day12	Bray-Curtis	Concentration of glucose	1	0.2153	85.9	0.00019996	0.000211278
genus	day12	Bray-Curtis	With or without leucine	1	0.04389	14.37	0.00019996	0.000211278
genus	day12	Bray-Curtis	With or without citrate	1	0.04539	14.88	0.00019996	0.000211278
genus	day12	Jaccard	All	7	0.3741	26.21	0.00019996	0.000211278
genus	day12	Jaccard	Concentration of glucose	1	0.1715	64.81	0.00019996	0.000211278
genus	day12	Jaccard	With or without leucine	1	0.04455	14.59	0.00019996	0.000211278
genus	day12	Jaccard	With or without citrate	1	0.04859	15.98	0.00019996	0.000211278
ASV	all	Bray-Curtis	All	7	0.2947	112.3	0.00019996	0.000211278
ASV	all	Bray-Curtis	Concentration of glucose	1	0.0792	162.4	0.00019996	0.000211278
ASV	all	Bray-Curtis	With or without leucine	1	0.07748	158.6	0.00019996	0.000211278
ASV	all	Bray-Curtis	With or without citrate	1	0.06782	137.4	0.00019996	0.000211278
ASV	all	Jaccard	All	7	0.2503	89.78	0.00019996	0.000211278
ASV	all	Jaccard	Concentration of glucose	1	0.05609	112.2	0.00019996	0.000211278
ASV	all	Jaccard	With or without leucine	1	0.05938	119.2	0.00019996	0.000211278
ASV	all	Jaccard	With or without citrate	1	0.06065	121.9	0.00019996	0.000211278
ASV	day2	Bray-Curtis	All	7	0.5351	50.47	0.00019996	0.000211278
ASV	day2	Bray-Curtis	Concentration of glucose	1	0.1143	40.38	0.00019996	0.000211278
ASV	day2	Bray-Curtis	With or without leucine	1	0.3132	142.7	0.00019996	0.000211278
ASV	day2	Bray-Curtis	With or without citrate	1	0.04763	15.65	0.00019996	0.000211278
ASV	day2	Jaccard	All	7	0.4834	41.05	0.00019996	0.000211278
ASV	day2	Jaccard	Concentration of glucose	1	0.1001	34.81	0.00019996	0.000211278
ASV	day2	Jaccard	With or without leucine	1	0.258	108.8	0.00019996	0.000211278
ASV	day2	Jaccard	With or without citrate	1	0.04658	15.29	0.00019996	0.000211278
ASV	day4	Bray-Curtis	All	7	0.5881	62.62	0.00019996	0.000211278
ASV	day4	Bray-Curtis	Concentration of glucose	1	0.08001	27.22	0.00019996	0.000211278
ASV	day4	Bray-Curtis	With or without leucine	1	0.2747	118.5	0.00019996	0.000211278
ASV	day4	Bray-Curtis	With or without citrate	1	0.07094	23.9	0.00019996	0.000211278
ASV	day4	Jaccard	All	7	0.5878	62.53	0.00019996	0.000211278
ASV	day4	Jaccard	Concentration of glucose	1	0.06898	23.19	0.00019996	0.000211278
ASV	day4	Jaccard	With or without leucine	1	0.2393	98.49	0.00019996	0.000211278
ASV	day4	Jaccard	With or without citrate	1	0.07831	26.6	0.00019996	0.000211278
ASV	day6	Bray-Curtis	All	7	0.5815	60.95	0.00019996	0.000211278
ASV	day6	Bray-Curtis	Concentration of glucose	1	0.1387	50.42	0.00019996	0.000211278
ASV	day6	Bray-Curtis	With or without leucine	1	0.1642	61.49	0.00019996	0.000211278
ASV	day6	Bray-Curtis	With or without citrate	1	0.1235	44.09	0.00019996	0.000211278
ASV	day6	Jaccard	All	7	0.5505	53.72	0.00019996	0.000211278
ASV	day6	Jaccard	Concentration of glucose	1	0.109	38.31	0.00019996	0.000211278
ASV	day6	Jaccard	With or without leucine	1	0.1294	46.52	0.00019996	0.000211278
ASV	day6	Jaccard	With or without citrate	1	0.1276	45.79	0.00019996	0.000211278
ASV	day8	Bray-Curtis	All	7	0.5013	44.09	0.00019996	0.000211278
ASV	day8	Bray-Curtis	Concentration of glucose	1	0.1543	57.1	0.00019996	0.000211278
ASV	day8	Bray-Curtis	With or without leucine	1	0.1155	40.89	0.00019996	0.000211278
ASV	day8	Bray-Curtis	With or without citrate	1	0.1169	41.44	0.00019996	0.000211278
ASV	day8	Jaccard	All	7	0.4687	38.69	0.00019996	0.000211278
ASV	day8	Jaccard	Concentration of glucose	1	0.1164	41.24	0.00019996	0.000211278
ASV	day8	Jaccard	With or without leucine	1	0.08978	30.87	0.00019996	0.000211278
ASV	day8	Jaccard	With or without citrate	1	0.1157	40.94	0.00019996	0.000211278
ASV	day10	Bray-Curtis	All	7	0.5361	50.68	0.00019996	0.000211278
ASV	day10	Bray-Curtis	Concentration of glucose	1	0.1888	72.84	0.00019996	0.000211278
ASV	day10	Bray-Curtis	With or without leucine	1	0.07864	26.71	0.00019996	0.000211278
ASV	day10	Bray-Curtis	With or without citrate	1	0.1567	58.17	0.00019996	0.000211278
ASV	day10	Jaccard	All	7	0.4835	41.06	0.00019996	0.000211278
ASV	day10	Jaccard	Concentration of glucose	1	0.1396	50.79	0.00019996	0.000211278
ASV	day10	Jaccard	With or without leucine	1	0.06698	22.47	0.00019996	0.000211278
ASV	day10	Jaccard	With or without citrate	1	0.1328	47.94	0.00019996	0.000211278
ASV	day12	Bray-Curtis	All	7	0.4676	38.52	0.00019996	0.000211278
ASV	day12	Bray-Curtis	Concentration of glucose	1	0.2023	79.38	0.00019996	0.000211278
ASV	day12	Bray-Curtis	With or without leucine	1	0.04723	15.52	0.00019996	0.000211278
ASV	day12	Bray-Curtis	With or without citrate	1	0.1442	52.75	0.00019996	0.000211278
ASV	day12	Jaccard	All	7	0.4143	31.03	0.00019996	0.000211278
ASV	day12	Jaccard	Concentration of glucose	1	0.1467	53.82	0.00019996	0.000211278
ASV	day12	Jaccard	With or without leucine	1	0.04397	14.4	0.00019996	0.000211278
ASV	day12	Jaccard	With or without citrate	1	0.1212	43.18	0.00019996	0.000211278
PICRUSTs2	all	Bray-Curtis	All	7	0.4729	166.6	0.00019996	0.000211278
PICRUSTs2	all	Bray-Curtis	Concentration of glucose	1	0.1578	244.7	0.00019996	0.000211278
PICRUSTs2	all	Bray-Curtis	With or without leucine	1	0.0241	32.25	0.00019996	0.000211278
PICRUSTs2	all	Bray-Curtis	With or without citrate	1	0.2109	349.1	0.00019996	0.000211278
PICRUSTs2	all	Jaccard	All	7	0.4278	138.9	0.00019996	0.000211278
PICRUSTs2	all	Jaccard	Concentration of glucose	1	0.1293	194	0.00019996	0.000211278
PICRUSTs2	all	Jaccard	With or without leucine	1	0.02713	36.42	0.00019996	0.000211278
PICRUSTs2	all	Jaccard	With or without citrate	1	0.1867	299.9	0.00019996	0.000211278
PICRUSTs2	day2	Bray-Curtis	All	7	0.6626	58.91	0.00019996	0.000211278
PICRUSTs2	day2	Bray-Curtis	Concentration of glucose	1	0.09657	23.09	0.00019996	0.000211278
PICRUSTs2	day2	Bray-Curtis	With or without leucine	1	0.4162	154	0.00019996	0.000211278
PICRUSTs2	day2	Bray-Curtis	With or without citrate	1	0.08011	18.81	0.00019996	0.000211278
PICRUSTs2	day2	Jaccard	All	7	0.628	50.65	0.00019996	0.000211278
PICRUSTs2	day2	Jaccard	Concentration of glucose	1	0.08835	20.93	0.00019996	0.000211278
PICRUSTs2	day2	Jaccard	With or without leucine	1	0.3775	131	0.00019996	0.000211278
PICRUSTs2	day2	Jaccard	With or without citrate	1	0.07306	17.02	0.00019996	0.000211278
PICRUSTs2	day4	Bray-Curtis	All	7	0.8272	143.6	0.00019996	0.000211278
PICRUSTs2	day4	Bray-Curtis	Concentration of glucose	1	0.02595	5.755	0.0111978	0.0113498
PICRUSTs2	day4	Bray-Curtis	With or without leucine	1	0.4003	144.2	0.00019996	0.000211278
PICRUSTs2	day4	Bray-Curtis	With or without citrate	1	0.1812	47.79	0.00019996	0.000211278
PICRUSTs2	day4	Jaccard	All	7	0.8037	122.8	0.00019996	0.000211278
PICRUSTs2	day4	Jaccard	Concentration of glucose	1	0.0266	5.902	0.00519896	0.00529349
PICRUSTs2	day4	Jaccard	With or without leucine	1	0.3472	114.9	0.00019996	0.000211278
PICRUSTs2	day4	Jaccard	With or without citrate	1	0.1833	48.49	0.00019996	0.000211278
PICRUSTs2	day6	Bray-Curtis	All	7	0.771	101	0.00019996	0.000211278
PICRUSTs2	day6	Bray-Curtis	Concentration of glucose	1	0.1561	39.95	0.00019996	0.000211278
PICRUSTs2	day6	Bray-Curtis	With or without leucine	1	0.05666	12.97	0.00019996	0.000211278
PICRUSTs2	day6	Bray-Curtis	With or without citrate	1	0.292	89.08	0.00019996	0.000211278
PICRUSTs2	day6	Jaccard	All	7	0.7255	79.27	0.00019996	0.000211278
PICRUSTs2	day6	Jaccard	Concentration of glucose	1	0.14	35.17	0.00019996	0.000211278
PICRUSTs2	day6	Jaccard	With or without leucine	1	0.05244	11.96	0.00019996	0.000211278
PICRUSTs2	day6	Jaccard	With or without citrate	1	0.2507	72.27	0.00019996	0.000211278
PICRUSTs2	day8	Bray-Curtis	All	7	0.7363	83.75	0.00019996	0.000211278
PICRUSTs2	day8	Bray-Curtis	Concentration of glucose	1	0.2609	76.24	0.00019996	0.000211278
PICRUSTs2	day8	Bray-Curtis	With or without leucine	1	0.02211	4.884	0.0185963	0.0186797
PICRUSTs2	day8	Bray-Curtis	With or without citrate	1	0.3293	106	0.00019996	0.000211278
PICRUSTs2	day8	Jaccard	All	7	0.6882	66.2	0.00019996	0.000211278
PICRUSTs2	day8	Jaccard	Concentration of glucose	1	0.2216	61.5	0.00019996	0.000211278
PICRUSTs2	day8	Jaccard	With or without leucine	1	0.03138	6.998	0.00219956	0.00227051
PICRUSTs2	day8	Jaccard	With or without citrate	1	0.2974	91.44	0.00019996	0.000211278
PICRUSTs2	day10	Bray-Curtis	All	7	0.73	81.12	0.00019996	0.000211278
PICRUSTs2	day10	Bray-Curtis	Concentration of glucose	1	0.3103	97.16	0.00019996	0.000211278
PICRUSTs2	day10	Bray-Curtis	With or without leucine	1	0.03526	7.894	0.00439912	0.00449956
PICRUSTs2	day10	Bray-Curtis	With or without citrate	1	0.3094	96.76	0.00019996	0.000211278
PICRUSTs2	day10	Jaccard	All	7	0.6721	61.51	0.00019996	0.000211278
PICRUSTs2	day10	Jaccard	Concentration of glucose	1	0.2607	76.16	0.00019996	0.000211278
PICRUSTs2	day10	Jaccard	With or without leucine	1	0.03786	8.499	0.00139972	0.00145831
PICRUSTs2	day10	Jaccard	With or without citrate	1	0.2794	83.74	0.00019996	0.000211278
PICRUSTs2	day12	Bray-Curtis	All	7	0.6828	64.58	0.00019996	0.000211278
PICRUSTs2	day12	Bray-Curtis	Concentration of glucose	1	0.3321	107.4	0.00019996	0.000211278
PICRUSTs2	day12	Bray-Curtis	With or without leucine	1	0.03431	7.673	0.00379924	0.00390381
PICRUSTs2	day12	Bray-Curtis	With or without citrate	1	0.2532	73.22	0.00019996	0.000211278
PICRUSTs2	day12	Jaccard	All	7	0.6249	49.99	0.00019996	0.000211278
PICRUSTs2	day12	Jaccard	Concentration of glucose	1	0.2797	83.87	0.00019996	0.000211278
PICRUSTs2	day12	Jaccard	With or without leucine	1	0.03442	7.699	0.00219956	0.00227051
PICRUSTs2	day12	Jaccard	With or without citrate	1	0.2345	66.19	0.00019996	0.000211278

## Sheet: Sheet4
Table S4 | Details of the PERMDISP results
For each PERMDISP model of community compositions (each line), the level of community compositional data, target time point (Day), used beta-diversity metric (Bray-Curtis or Jaccard), explanatory variable [concentrations of glucose (high/low), presence/absence of leucine, presence/absence of citrate, or all (glucose, leucine, and citrate)], degree of freedom (df), F-statistic, P value, and q valu…
Level of community composition	Day	Beta-diversity metrics	Treatment	df	F	P	FDR (q)
Family	All	Bray-Curtis	All	7	31.83	2e-05	5.53e-05
Family	All	Bray-Curtis	Concentration of glucose	1	89.35	2e-05	5.53e-05
Family	All	Bray-Curtis	With or without leucine	1	0.1118	0.736425	0.774457
Family	All	Bray-Curtis	With or without citrate	1	24.4	2e-05	5.53e-05
Family	All	Jaccard	All	7	39.33	2e-05	5.53e-05
Family	All	Jaccard	Concentration of glucose	1	108.6	2e-05	5.53e-05
Family	All	Jaccard	With or without leucine	1	0.001641	0.968121	0.968121
Family	All	Jaccard	With or without citrate	1	33.11	2e-05	5.53e-05
Family	Day2	Bray-Curtis	All	7	11.51	2e-05	5.53e-05
Family	Day2	Bray-Curtis	Concentration of glucose	1	5.445	0.0205596	0.0354258
Family	Day2	Bray-Curtis	With or without leucine	1	6.095	0.0140797	0.0250306
Family	Day2	Bray-Curtis	With or without citrate	1	0.3914	0.535409	0.593721
Family	Day2	Jaccard	All	7	11.98	2e-05	5.53e-05
Family	Day2	Jaccard	Concentration of glucose	1	5.186	0.0235395	0.0399459
Family	Day2	Jaccard	With or without leucine	1	4.784	0.0296194	0.0487849
Family	Day2	Jaccard	With or without citrate	1	0.1283	0.723266	0.767713
Family	Day4	Bray-Curtis	All	7	10.91	2e-05	5.53e-05
Family	Day4	Bray-Curtis	Concentration of glucose	1	33.22	2e-05	5.53e-05
Family	Day4	Bray-Curtis	With or without leucine	1	2.284	0.132457	0.178738
Family	Day4	Bray-Curtis	With or without citrate	1	29.67	2e-05	5.53e-05
Family	Day4	Jaccard	All	7	14.54	2e-05	5.53e-05
Family	Day4	Jaccard	Concentration of glucose	1	39.32	2e-05	5.53e-05
Family	Day4	Jaccard	With or without leucine	1	2.153	0.143357	0.192287
Family	Day4	Jaccard	With or without citrate	1	39.38	2e-05	5.53e-05
Family	Day6	Bray-Curtis	All	7	3.082	0.00341993	0.00690148
Family	Day6	Bray-Curtis	Concentration of glucose	1	7.561	0.00551989	0.0106591
Family	Day6	Bray-Curtis	With or without leucine	1	0.02672	0.873223	0.894693
Family	Day6	Bray-Curtis	With or without citrate	1	15.62	0.0001	0.00025454
Family	Day6	Jaccard	All	7	3.929	0.000419992	0.00101159
Family	Day6	Jaccard	Concentration of glucose	1	9.188	0.00235995	0.00494046
Family	Day6	Jaccard	With or without leucine	1	0.1262	0.726585	0.767713
Family	Day6	Jaccard	With or without citrate	1	21.67	2e-05	5.53e-05
Family	Day8	Bray-Curtis	All	7	2.622	0.0113198	0.0204486
Family	Day8	Bray-Curtis	Concentration of glucose	1	10.58	0.00097998	0.00221733
Family	Day8	Bray-Curtis	With or without leucine	1	0.02545	0.874723	0.894693
Family	Day8	Bray-Curtis	With or without citrate	1	3.639	0.0574988	0.0894427
Family	Day8	Jaccard	All	7	3.266	0.00201996	0.00430925
Family	Day8	Jaccard	Concentration of glucose	1	11.59	0.000839983	0.00191996
Family	Day8	Jaccard	With or without leucine	1	0.04617	0.829923	0.860661
Family	Day8	Jaccard	With or without citrate	1	5.358	0.0214796	0.0367284
Family	Day10	Bray-Curtis	All	7	6.962	2e-05	5.53e-05
Family	Day10	Bray-Curtis	Concentration of glucose	1	13.3	0.0001	0.00025454
Family	Day10	Bray-Curtis	With or without leucine	1	4.995	0.0248195	0.0414893
Family	Day10	Bray-Curtis	With or without citrate	1	3.135	0.0756785	0.113772
Family	Day10	Jaccard	All	7	8.687	2e-05	5.53e-05
Family	Day10	Jaccard	Concentration of glucose	1	16.98	4e-05	0.00010795
Family	Day10	Jaccard	With or without leucine	1	4.215	0.0419192	0.0680427
Family	Day10	Jaccard	With or without citrate	1	3.827	0.051279	0.0814645
Family	Day12	Bray-Curtis	All	7	3.766	0.000719986	0.00166265
Family	Day12	Bray-Curtis	Concentration of glucose	1	0.7273	0.401132	0.472913
Family	Day12	Bray-Curtis	With or without leucine	1	7.142	0.00673987	0.0126868
Family	Day12	Bray-Curtis	With or without citrate	1	0.5114	0.47971	0.54824
Family	Day12	Jaccard	All	7	4.445	6e-05	0.000156276
Family	Day12	Jaccard	Concentration of glucose	1	0.4479	0.50799	0.574696
Family	Day12	Jaccard	With or without leucine	1	7.321	0.00669987	0.0126868
Family	Day12	Jaccard	With or without citrate	1	0.513	0.47565	0.546388
Genus	All	Bray-Curtis	All	7	44.52	2e-05	5.53e-05
Genus	All	Bray-Curtis	Concentration of glucose	1	2.643	0.104558	0.146801
Genus	All	Bray-Curtis	With or without leucine	1	317.5	2e-05	5.53e-05
Genus	All	Bray-Curtis	With or without citrate	1	31.29	2e-05	5.53e-05
Genus	All	Jaccard	All	7	53.32	2e-05	5.53e-05
Genus	All	Jaccard	Concentration of glucose	1	3.007	0.0845183	0.125378
Genus	All	Jaccard	With or without leucine	1	380	2e-05	5.53e-05
Genus	All	Jaccard	With or without citrate	1	32.11	2e-05	5.53e-05
Genus	Day2	Bray-Curtis	All	7	4.981	6e-05	0.000156276
Genus	Day2	Bray-Curtis	Concentration of glucose	1	0.7481	0.388392	0.460317
Genus	Day2	Bray-Curtis	With or without leucine	1	0.9021	0.348793	0.425519
Genus	Day2	Bray-Curtis	With or without citrate	1	3.581	0.0595188	0.0919463
Genus	Day2	Jaccard	All	7	6.098	2e-05	5.53e-05
Genus	Day2	Jaccard	Concentration of glucose	1	1.315	0.253415	0.322528
Genus	Day2	Jaccard	With or without leucine	1	0.4228	0.51373	0.578269
Genus	Day2	Jaccard	With or without citrate	1	3.88	0.049439	0.0791024
Genus	Day4	Bray-Curtis	All	7	4.045	0.000419992	0.00101159
Genus	Day4	Bray-Curtis	Concentration of glucose	1	0.8779	0.350633	0.425519
Genus	Day4	Bray-Curtis	With or without leucine	1	27.7	2e-05	5.53e-05
Genus	Day4	Bray-Curtis	With or without citrate	1	4.901	0.0265795	0.0441022
Genus	Day4	Jaccard	All	7	5.804	2e-05	5.53e-05
Genus	Day4	Jaccard	Concentration of glucose	1	0.2818	0.594928	0.643787
Genus	Day4	Jaccard	With or without leucine	1	46.63	2e-05	5.53e-05
Genus	Day4	Jaccard	With or without citrate	1	2.902	0.0904982	0.13308
Genus	Day6	Bray-Curtis	All	7	3.842	0.000619988	0.00144664
Genus	Day6	Bray-Curtis	Concentration of glucose	1	1.55	0.214256	0.279031
Genus	Day6	Bray-Curtis	With or without leucine	1	80.98	2e-05	5.53e-05
Genus	Day6	Bray-Curtis	With or without citrate	1	2.662	0.104598	0.146801
Genus	Day6	Jaccard	All	7	4.4	0.000139997	0.000352353
Genus	Day6	Jaccard	Concentration of glucose	1	1.835	0.175936	0.233194
Genus	Day6	Jaccard	With or without leucine	1	103.5	2e-05	5.53e-05
Genus	Day6	Jaccard	With or without citrate	1	2.29	0.131937	0.178738
Genus	Day8	Bray-Curtis	All	7	3.107	0.00369993	0.00739985
Genus	Day8	Bray-Curtis	Concentration of glucose	1	4.694	0.0306194	0.0500638
Genus	Day8	Bray-Curtis	With or without leucine	1	91.18	2e-05	5.53e-05
Genus	Day8	Bray-Curtis	With or without citrate	1	10.87	0.00105998	0.00235084
Genus	Day8	Jaccard	All	7	3.387	0.00171997	0.00377718
Genus	Day8	Jaccard	Concentration of glucose	1	6.806	0.00961981	0.0179567
Genus	Day8	Jaccard	With or without leucine	1	110.1	2e-05	5.53e-05
Genus	Day8	Jaccard	With or without citrate	1	10.49	0.00103998	0.00232955
Genus	Day10	Bray-Curtis	All	7	7.734	2e-05	5.53e-05
Genus	Day10	Bray-Curtis	Concentration of glucose	1	0.1046	0.747445	0.782372
Genus	Day10	Bray-Curtis	With or without leucine	1	67.04	2e-05	5.53e-05
Genus	Day10	Bray-Curtis	With or without citrate	1	2.707	0.098218	0.140133
Genus	Day10	Jaccard	All	7	9.575	2e-05	5.53e-05
Genus	Day10	Jaccard	Concentration of glucose	1	0.3249	0.570669	0.623534
Genus	Day10	Jaccard	With or without leucine	1	82.66	2e-05	5.53e-05
Genus	Day10	Jaccard	With or without citrate	1	3.417	0.0655787	0.100614
Genus	Day12	Bray-Curtis	All	7	10.68	2e-05	5.53e-05
Genus	Day12	Bray-Curtis	Concentration of glucose	1	0.4117	0.51991	0.582299
Genus	Day12	Bray-Curtis	With or without leucine	1	58.27	2e-05	5.53e-05
Genus	Day12	Bray-Curtis	With or without citrate	1	0.8123	0.371253	0.442343
Genus	Day12	Jaccard	All	7	12.14	2e-05	5.53e-05
Genus	Day12	Jaccard	Concentration of glucose	1	0.3451	0.559049	0.613858
Genus	Day12	Jaccard	With or without leucine	1	67.69	2e-05	5.53e-05
Genus	Day12	Jaccard	With or without citrate	1	1.011	0.309634	0.385322
ASV	All	Bray-Curtis	All	7	47.48	2e-05	5.53e-05
ASV	All	Bray-Curtis	Concentration of glucose	1	1.914	0.163277	0.217702
ASV	All	Bray-Curtis	With or without leucine	1	277	2e-05	5.53e-05
ASV	All	Bray-Curtis	With or without citrate	1	21.5	2e-05	5.53e-05
ASV	All	Jaccard	All	7	52.45	2e-05	5.53e-05
ASV	All	Jaccard	Concentration of glucose	1	3.797	0.0526589	0.0830676
ASV	All	Jaccard	With or without leucine	1	306.3	2e-05	5.53e-05
ASV	All	Jaccard	With or without citrate	1	19.69	2e-05	5.53e-05
ASV	Day2	Bray-Curtis	All	7	5.198	2e-05	5.53e-05
ASV	Day2	Bray-Curtis	Concentration of glucose	1	2.568	0.108758	0.151315
ASV	Day2	Bray-Curtis	With or without leucine	1	1.304	0.254975	0.32268
ASV	Day2	Bray-Curtis	With or without citrate	1	2.636	0.104858	0.146801
ASV	Day2	Jaccard	All	7	6.42	2e-05	5.53e-05
ASV	Day2	Jaccard	Concentration of glucose	1	3.948	0.0470591	0.0758362
ASV	Day2	Jaccard	With or without leucine	1	2.295	0.130297	0.178705
ASV	Day2	Jaccard	With or without citrate	1	2.865	0.0918182	0.133554
ASV	Day4	Bray-Curtis	All	7	4.158	0.000419992	0.00101159
ASV	Day4	Bray-Curtis	Concentration of glucose	1	0.3185	0.573429	0.623534
ASV	Day4	Bray-Curtis	With or without leucine	1	41.14	2e-05	5.53e-05
ASV	Day4	Bray-Curtis	With or without citrate	1	3.262	0.0715386	0.108275
ASV	Day4	Jaccard	All	7	6.003	6e-05	0.000156276
ASV	Day4	Jaccard	Concentration of glucose	1	0.004191	0.948501	0.95621
ASV	Day4	Jaccard	With or without leucine	1	54.77	2e-05	5.53e-05
ASV	Day4	Jaccard	With or without citrate	1	1.55	0.211436	0.276968
ASV	Day6	Bray-Curtis	All	7	4.231	0.000219996	0.000547545
ASV	Day6	Bray-Curtis	Concentration of glucose	1	0.01533	0.902622	0.914875
ASV	Day6	Bray-Curtis	With or without leucine	1	50.55	2e-05	5.53e-05
ASV	Day6	Bray-Curtis	With or without citrate	1	1.516	0.216516	0.280344
ASV	Day6	Jaccard	All	7	4.914	4e-05	0.00010795
ASV	Day6	Jaccard	Concentration of glucose	1	0.1964	0.659107	0.709807
ASV	Day6	Jaccard	With or without leucine	1	60.48	2e-05	5.53e-05
ASV	Day6	Jaccard	With or without citrate	1	1.35	0.244595	0.314881
ASV	Day8	Bray-Curtis	All	7	3.069	0.00429991	0.00852372
ASV	Day8	Bray-Curtis	Concentration of glucose	1	0.03487	0.852663	0.880168
ASV	Day8	Bray-Curtis	With or without leucine	1	43.66	2e-05	5.53e-05
ASV	Day8	Bray-Curtis	With or without citrate	1	9.589	0.00219996	0.00464896
ASV	Day8	Jaccard	All	7	3.686	0.00051999	0.00122608
ASV	Day8	Jaccard	Concentration of glucose	1	0.003672	0.951941	0.95621
ASV	Day8	Jaccard	With or without leucine	1	48.96	2e-05	5.53e-05
ASV	Day8	Jaccard	With or without citrate	1	9.782	0.00179996	0.00391448
ASV	Day10	Bray-Curtis	All	7	7.73	2e-05	5.53e-05
ASV	Day10	Bray-Curtis	Concentration of glucose	1	6.381	0.0120198	0.0215394
ASV	Day10	Bray-Curtis	With or without leucine	1	19.93	2e-05	5.53e-05
ASV	Day10	Bray-Curtis	With or without citrate	1	1.183	0.278354	0.350289
ASV	Day10	Jaccard	All	7	9.591	2e-05	5.53e-05
ASV	Day10	Jaccard	Concentration of glucose	1	8.03	0.0047999	0.00934938
ASV	Day10	Jaccard	With or without leucine	1	21.88	2e-05	5.53e-05
ASV	Day10	Jaccard	With or without citrate	1	1.798	0.179836	0.236961
ASV	Day12	Bray-Curtis	All	7	11.43	2e-05	5.53e-05
ASV	Day12	Bray-Curtis	Concentration of glucose	1	2.457	0.116778	0.16147
ASV	Day12	Bray-Curtis	With or without leucine	1	23.21	2e-05	5.53e-05
ASV	Day12	Bray-Curtis	With or without citrate	1	0.4908	0.48573	0.552302
ASV	Day12	Jaccard	All	7	12.81	2e-05	5.53e-05
ASV	Day12	Jaccard	Concentration of glucose	1	3.303	0.0684186	0.104257
ASV	Day12	Jaccard	With or without leucine	1	25.42	2e-05	5.53e-05
ASV	Day12	Jaccard	With or without citrate	1	0.8151	0.368333	0.441211
PICRUSTs2	All	Bray-Curtis	All	7	65.98	2e-05	5.53e-05
PICRUSTs2	All	Bray-Curtis	Concentration of glucose	1	2.807	0.0945981	0.135833
PICRUSTs2	All	Bray-Curtis	With or without leucine	1	103.1	2e-05	5.53e-05
PICRUSTs2	All	Bray-Curtis	With or without citrate	1	37.3	2e-05	5.53e-05
PICRUSTs2	All	Jaccard	All	7	75.07	2e-05	5.53e-05
PICRUSTs2	All	Jaccard	Concentration of glucose	1	2.269	0.130837	0.178705
PICRUSTs2	All	Jaccard	With or without leucine	1	101.7	2e-05	5.53e-05
PICRUSTs2	All	Jaccard	With or without citrate	1	42.19	2e-05	5.53e-05
PICRUSTs2	Day2	Bray-Curtis	All	7	7.667	2e-05	5.53e-05
PICRUSTs2	Day2	Bray-Curtis	Concentration of glucose	1	9.14	0.00273995	0.00568285
PICRUSTs2	Day2	Bray-Curtis	With or without leucine	1	50.46	2e-05	5.53e-05
PICRUSTs2	Day2	Bray-Curtis	With or without citrate	1	8.083	0.00465991	0.00915631
PICRUSTs2	Day2	Jaccard	All	7	7.942	2e-05	5.53e-05
PICRUSTs2	Day2	Jaccard	Concentration of glucose	1	8.914	0.00309994	0.00637052
PICRUSTs2	Day2	Jaccard	With or without leucine	1	52.78	2e-05	5.53e-05
PICRUSTs2	Day2	Jaccard	With or without citrate	1	7.715	0.00565989	0.010836
PICRUSTs2	Day4	Bray-Curtis	All	7	5.587	2e-05	5.53e-05
PICRUSTs2	Day4	Bray-Curtis	Concentration of glucose	1	0.1228	0.724926	0.767713
PICRUSTs2	Day4	Bray-Curtis	With or without leucine	1	3.067	0.0814984	0.121704
PICRUSTs2	Day4	Bray-Curtis	With or without citrate	1	39.9	2e-05	5.53e-05
PICRUSTs2	Day4	Jaccard	All	7	6.486	2e-05	5.53e-05
PICRUSTs2	Day4	Jaccard	Concentration of glucose	1	0.1449	0.706066	0.75674
PICRUSTs2	Day4	Jaccard	With or without leucine	1	2.858	0.0908982	0.13308
PICRUSTs2	Day4	Jaccard	With or without citrate	1	39.02	2e-05	5.53e-05
PICRUSTs2	Day6	Bray-Curtis	All	7	3.367	0.00197996	0.00426453
PICRUSTs2	Day6	Bray-Curtis	Concentration of glucose	1	5.85	0.0161997	0.0285727
PICRUSTs2	Day6	Bray-Curtis	With or without leucine	1	1.047	0.306534	0.383595
PICRUSTs2	Day6	Bray-Curtis	With or without citrate	1	0.5949	0.440571	0.514
PICRUSTs2	Day6	Jaccard	All	7	3.892	0.00049999	0.00119147
PICRUSTs2	Day6	Jaccard	Concentration of glucose	1	5.633	0.0187396	0.0325401
PICRUSTs2	Day6	Jaccard	With or without leucine	1	1.311	0.253195	0.322528
PICRUSTs2	Day6	Jaccard	With or without citrate	1	0.8709	0.351653	0.425519
PICRUSTs2	Day8	Bray-Curtis	All	7	2.653	0.0106398	0.0193765
PICRUSTs2	Day8	Bray-Curtis	Concentration of glucose	1	0.9054	0.344713	0.425519
PICRUSTs2	Day8	Bray-Curtis	With or without leucine	1	3.621	0.0566589	0.0887524
PICRUSTs2	Day8	Bray-Curtis	With or without citrate	1	0.8605	0.353333	0.425519
PICRUSTs2	Day8	Jaccard	All	7	3.096	0.00327993	0.00667914
PICRUSTs2	Day8	Jaccard	Concentration of glucose	1	0.8794	0.349813	0.425519
PICRUSTs2	Day8	Jaccard	With or without leucine	1	2.855	0.0936781	0.13538
PICRUSTs2	Day8	Jaccard	With or without citrate	1	0.5965	0.440331	0.514
PICRUSTs2	Day10	Bray-Curtis	All	7	6.275	2e-05	5.53e-05
PICRUSTs2	Day10	Bray-Curtis	Concentration of glucose	1	0.06146	0.805564	0.839285
PICRUSTs2	Day10	Bray-Curtis	With or without leucine	1	6.677	0.00969981	0.0179567
PICRUSTs2	Day10	Bray-Curtis	With or without citrate	1	0.3731	0.539249	0.595034
PICRUSTs2	Day10	Jaccard	All	7	7.254	2e-05	5.53e-05
PICRUSTs2	Day10	Jaccard	Concentration of glucose	1	0.02139	0.885082	0.901175
PICRUSTs2	Day10	Jaccard	With or without leucine	1	6.638	0.0104798	0.0192416
PICRUSTs2	Day10	Jaccard	With or without citrate	1	0.521	0.471731	0.544679
PICRUSTs2	Day12	Bray-Curtis	All	7	9.233	2e-05	5.53e-05
PICRUSTs2	Day12	Bray-Curtis	Concentration of glucose	1	5.808	0.0168597	0.0295044
PICRUSTs2	Day12	Bray-Curtis	With or without leucine	1	32.67	2e-05	5.53e-05
PICRUSTs2	Day12	Bray-Curtis	With or without citrate	1	0.4049	0.52263	0.582433
PICRUSTs2	Day12	Jaccard	All	7	10.05	2e-05	5.53e-05
PICRUSTs2	Day12	Jaccard	Concentration of glucose	1	5.179	0.0238795	0.0402181
PICRUSTs2	Day12	Jaccard	With or without leucine	1	33.53	2e-05	5.53e-05
PICRUSTs2	Day12	Jaccard	With or without citrate	1	0.5194	0.470591	0.544679

## Sheet: Sheet5
Table S5 | Gaussian Mixture Model (GMM) and k-medoids clustering by the silhouette coeffecient results
For each of the two gaussian mixture models (Number of component(s) = 1, 2) for the distribution of Bray-Curtis dissimilality (each line), the level of community compositional data, target time point (Day), treatment (Medium), sum of frequencies of each bin in a distribution (Number of samples), the log scaled likelihood of the two gaussian mixture models (LogLL_1 and LogLL_2), the Bayesian Infor…
Level of Community Compositional Data	Day	Medium	Number of samples	LogLL_1	BIC_1	LogLL_2	BIC_2	df	Test statics	P	FDR(q)	Cluster number	Average of the silhouette coeffecient
Family	2	G	1128	978.1	1942	1149	2262	3	341.5	1e-17	1.014e-17	3	0.5974
Family	2	GL	1128	1373	2732	1433	2831	3	119.6	1e-17	1.014e-17	2	0.4692
Family	2	GC	1128	1479	2943	1544	3054	3	131.5	1e-17	1.014e-17	2	0.4694
Family	2	GLC	1128	1839	3664	1884	3733	3	89.86	1e-17	1.014e-17	3	0.412
Family	2	HG	1128	1326	2637	2165	4295	3	1679	1e-17	1.014e-17	2	0.8024
Family	2	HGL	1128	1506	2997	1765	3496	3	519.3	1e-17	1.014e-17	3	0.493
Family	2	HGC	1128	1459	2904	1681	3327	3	444.6	1e-17	1.014e-17	2	0.3313
Family	2	HGLC	903	1218	2423	1241	2448	3	45.42	7.523e-10	7.523e-10	3	0.4538
Family	4	G	1128	802.8	1591	1213	2392	3	821.2	1e-17	1.014e-17	7	0.5396
Family	4	GL	1128	1889	3764	2038	4042	3	298.9	1e-17	1.014e-17	3	0.4915
Family	4	GC	1128	618.9	1224	1010	1984	3	781.7	1e-17	1.014e-17	3	0.6402
Family	4	GLC	1128	1282	2551	1352	2668	3	138.6	1e-17	1.014e-17	4	0.5001
Family	4	HG	1128	1036	2058	2133	4231	3	2194	1e-17	1.014e-17	2	0.9039
Family	4	HGL	1128	1433	2853	2910	5785	3	2953	1e-17	1.014e-17	3	0.8533
Family	4	HGC	1128	1120	2225	2282	4528	3	2324	1e-17	1.014e-17	2	0.8756
Family	4	HGLC	990	1427	2840	2602	5169	3	2350	1e-17	1.014e-17	4	0.7801
Family	6	G	1081	406.3	798.5	1294	2554	3	1776	1e-17	1.014e-17	2	0.8609
Family	6	GL	946	1205	2396	1259	2484	3	108.9	1e-17	1.014e-17	4	0.5332
Family	6	GC	1035	285.4	556.9	705.2	1376	3	839.6	1e-17	1.014e-17	2	0.7898
Family	6	GLC	1081	360.2	706.4	626.6	1218	3	532.9	1e-17	1.014e-17	2	0.7319
Family	6	HG	1035	518.2	1023	826.6	1619	3	616.8	1e-17	1.014e-17	3	0.6845
Family	6	HGL	1035	828.8	1644	1925	3815	3	2193	1e-17	1.014e-17	2	0.8183
Family	6	HGC	1128	426.2	838.4	1510	2985	3	2168	1e-17	1.014e-17	2	0.8777
Family	6	HGLC	990	736.5	1459	1293	2552	3	1114	1e-17	1.014e-17	3	0.7534
Family	8	G	1128	142.2	270.3	1526	3018	3	2769	1e-17	1.014e-17	2	0.9011
Family	8	GL	1081	185.6	357.2	926.9	1819	3	1483	1e-17	1.014e-17	2	0.8366
Family	8	GC	1128	183.4	352.7	687.4	1340	3	1008	1e-17	1.014e-17	3	0.6365
Family	8	GLC	1128	-115.5	-245	695.8	1356	3	1623	1e-17	1.014e-17	2	0.846
Family	8	HG	1128	638.1	1262	1196	2357	3	1116	1e-17	1.014e-17	3	0.766
Family	8	HGL	1128	537.2	1060	1803	3570	3	2531	1e-17	1.014e-17	2	0.881
Family	8	HGC	1128	671.3	1329	1707	3378	3	2071	1e-17	1.014e-17	2	0.8758
Family	8	HGLC	946	669.5	1325	1058	2082	3	777.2	1e-17	1.014e-17	3	0.7157
Family	10	G	1128	473.2	932.3	1311	2588	3	1676	1e-17	1.014e-17	2	0.851
Family	10	GL	990	508.6	1003	719.2	1404	3	421.2	1e-17	1.014e-17	3	0.5394
Family	10	GC	1128	111.7	209.3	504.9	974.6	3	786.3	1e-17	1.014e-17	3	0.652
Family	10	GLC	1128	-72.61	-159.3	330.8	626.4	3	806.8	1e-17	1.014e-17	2	0.7577
Family	10	HG	1081	769.3	1525	1381	2727	3	1224	1e-17	1.014e-17	2	0.7949
Family	10	HGL	1081	160.9	307.9	575	1115	3	828.1	1e-17	1.014e-17	4	0.7376
Family	10	HGC	1128	957.8	1901	1711	3388	3	1507	1e-17	1.014e-17	2	0.8621
Family	10	HGLC	861	624.1	1235	875	1716	3	501.9	1e-17	1.014e-17	3	0.6387
Family	12	G	1128	478.5	943	1264	2492	3	1570	1e-17	1.014e-17	8	0.4756
Family	12	GL	946	657.2	1301	776.8	1519	3	239.2	1e-17	1.014e-17	4	0.5987
Family	12	GC	1128	368.6	723.2	535.9	1037	3	334.6	1e-17	1.014e-17	3	0.6154
Family	12	GLC	1128	205.7	397.3	435.2	835.2	3	459	1e-17	1.014e-17	2	0.6331
Family	12	HG	1035	771.4	1529	1107	2179	3	671.1	1e-17	1.014e-17	2	0.751
Family	12	HGL	946	291.4	569.1	446.1	857.9	3	309.3	1e-17	1.014e-17	3	0.7122
Family	12	HGC	1081	1052	2091	1397	2760	3	689.9	1e-17	1.014e-17	2	0.5136
Family	12	HGLC	946	643.6	1273	1009	1984	3	731.3	1e-17	1.014e-17	3	0.6904
Genus	2	G	1128	648.3	1283	856.7	1678	3	416.8	1e-17	1.014e-17	4	0.4495
Genus	2	GL	1128	1065	2115	1157	2280	3	185.8	1e-17	1.014e-17	2	0.4761
Genus	2	GC	1128	1110	2207	1164	2293	3	107.8	1e-17	1.014e-17	2	0.3238
Genus	2	GLC	1128	1134	2253	1272	2509	3	276.9	1e-17	1.014e-17	2	0.5219
Genus	2	HG	1128	979.2	1944	1683	3330	3	1407	1e-17	1.014e-17	2	0.7426
Genus	2	HGL	1128	1028	2043	1352	2669	3	647.4	1e-17	1.014e-17	2	0.5966
Genus	2	HGC	1128	789.1	1564	1326	2617	3	1074	1e-17	1.014e-17	2	0.7555
Genus	2	HGLC	903	708.8	1404	782	1530	3	146.4	1e-17	1.014e-17	2	0.5288
Genus	4	G	1128	93.75	173.4	838.3	1642	3	1489	1e-17	1.014e-17	2	0.8192
Genus	4	GL	1128	134.1	254.1	649.8	1265	3	1032	1e-17	1.014e-17	2	0.7424
Genus	4	GC	1128	356.3	698.6	691.7	1348	3	670.6	1e-17	1.014e-17	2	0.7414
Genus	4	GLC	1128	65.13	116.2	436.6	838	3	742.9	1e-17	1.014e-17	2	0.705
Genus	4	HG	1128	706	1398	1586	3137	3	1760	1e-17	1.014e-17	2	0.8596
Genus	4	HGL	1128	70.88	127.7	973.3	1911	3	1805	1e-17	1.014e-17	2	0.8156
Genus	4	HGC	1128	243.8	473.6	1760	3485	3	3032	1e-17	1.014e-17	2	0.9033
Genus	4	HGLC	990	344.8	675.7	844.7	1655	3	999.8	1e-17	1.014e-17	2	0.8041
Genus	6	G	1081	367.3	720.7	981	1927	3	1227	1e-17	1.014e-17	6	0.4243
Genus	6	GL	946	425.1	836.6	524.5	1015	3	198.7	1e-17	1.014e-17	4	0.4725
Genus	6	GC	1035	188	362.1	581.1	1128	3	786.3	1e-17	1.014e-17	2	0.7621
Genus	6	GLC	1081	-117.1	-248.1	140.9	246.8	3	515.9	1e-17	1.014e-17	2	0.6813
Genus	6	HG	1035	420.5	827.2	632.6	1231	3	424.2	1e-17	1.014e-17	2	0.5695
Genus	6	HGL	1035	327.3	640.6	525.9	1017	3	397.3	1e-17	1.014e-17	3	0.6077
Genus	6	HGC	1128	354.5	694.9	1149	2263	3	1589	1e-17	1.014e-17	2	0.8167
Genus	6	HGLC	990	271.8	529.8	595.3	1156	3	646.9	1e-17	1.014e-17	2	0.6918
Genus	8	G	1128	144	273.9	693.5	1352	3	1099	1e-17	1.014e-17	2	0.7834
Genus	8	GL	1081	-191.2	-396.4	96.7	158.5	3	575.8	1e-17	1.014e-17	2	0.7208
Genus	8	GC	1128	177.8	341.5	679	1323	3	1002	1e-17	1.014e-17	2	0.7878
Genus	8	GLC	1128	-243.3	-500.6	143.6	252.1	3	773.8	1e-17	1.014e-17	2	0.6952
Genus	8	HG	1128	459.3	904.6	594.8	1155	3	271	1e-17	1.014e-17	2	0.5325
Genus	8	HGL	1128	-27.73	-69.51	403	770.9	3	861.5	1e-17	1.014e-17	2	0.6762
Genus	8	HGC	1128	375.7	737.3	924.3	1813	3	1097	1e-17	1.014e-17	2	0.8187
Genus	8	HGLC	946	96.07	178.4	417.5	800.8	3	642.9	1e-17	1.014e-17	2	0.7087
Genus	10	G	1128	296.6	579.1	717.8	1401	3	842.5	1e-17	1.014e-17	5	0.4464
Genus	10	GL	990	126.6	239.4	401.1	767.6	3	548.9	1e-17	1.014e-17	2	0.6284
Genus	10	GC	1128	153.2	292.3	468.2	901.2	3	630	1e-17	1.014e-17	3	0.5558
Genus	10	GLC	1128	-81.54	-177.1	86.23	137.3	3	335.5	1e-17	1.014e-17	2	0.5979
Genus	10	HG	1081	660.1	1306	874.3	1714	3	428.4	1e-17	1.014e-17	2	0.383
Genus	10	HGL	1081	130.6	247.3	188.2	341.5	3	115.1	1e-17	1.014e-17	4	0.5263
Genus	10	HGC	1128	458.4	902.7	1250	2465	3	1584	1e-17	1.014e-17	2	0.8118
Genus	10	HGLC	861	158.5	303.6	358.7	683.5	3	400.2	1e-17	1.014e-17	3	0.4822
Genus	12	G	1128	382.4	750.8	637.3	1240	3	509.8	1e-17	1.014e-17	6	0.3651
Genus	12	GL	946	258.8	503.9	406.5	778.7	3	295.4	1e-17	1.014e-17	2	0.5907
Genus	12	GC	1128	285.5	557	462.3	889.4	3	353.5	1e-17	1.014e-17	4	0.4215
Genus	12	GLC	1128	169.1	324.2	206.8	378.4	3	75.28	3.331e-16	3.354e-16	4	0.4509
Genus	12	HG	1035	733.2	1452	810.4	1586	3	154.4	1e-17	1.014e-17	2	0.4575
Genus	12	HGL	946	152.1	290.4	235.7	437.2	3	167.4	1e-17	1.014e-17	5	0.4708
Genus	12	HGC	1081	688.8	1364	1083	2131	3	788.5	1e-17	1.014e-17	2	0.3312
Genus	12	HGLC	946	149.8	285.9	373.9	713.5	3	448.2	1e-17	1.014e-17	2	0.674
ASV	2	G	1128	530.6	1047	790.1	1545	3	519.1	1e-17	1.014e-17	4	0.4532
ASV	2	GL	1128	827.4	1641	983.4	1932	3	312	1e-17	1.014e-17	2	0.5141
ASV	2	GC	1128	1036	2058	1082	2129	3	92	1e-17	1.014e-17	2	0.3403
ASV	2	GLC	1128	983.6	1953	1207	2380	3	447.6	1e-17	1.014e-17	2	0.5378
ASV	2	HG	1128	847.8	1682	1609	3183	3	1522	1e-17	1.014e-17	2	0.7447
ASV	2	HGL	1128	723.3	1433	1218	2400	3	988.6	1e-17	1.014e-17	3	0.6193
ASV	2	HGC	1128	732.9	1452	1316	2596	3	1165	1e-17	1.014e-17	2	0.7456
ASV	2	HGLC	903	629	1244	740.6	1447	3	223.2	1e-17	1.014e-17	3	0.5356
ASV	4	G	1128	46.46	78.86	783.9	1533	3	1475	1e-17	1.014e-17	2	0.8072
ASV	4	GL	1128	-241.9	-497.9	782.6	1530	3	2049	1e-17	1.014e-17	2	0.787
ASV	4	GC	1128	251.1	488.1	648.8	1262	3	795.5	1e-17	1.014e-17	2	0.7341
ASV	4	GLC	1128	-167.3	-348.7	327.7	620.3	3	990.1	1e-17	1.014e-17	2	0.709
ASV	4	HG	1128	383.6	753.1	1576	3118	3	2386	1e-17	1.014e-17	2	0.8728
ASV	4	HGL	1128	-210.1	-434.3	884.3	1733	3	2189	1e-17	1.014e-17	2	0.8287
ASV	4	HGC	1128	50.99	87.92	1786	3536	3	3469	1e-17	1.014e-17	2	0.9034
ASV	4	HGLC	990	-55.25	-124.3	598.7	1163	3	1308	1e-17	1.014e-17	2	0.8458
ASV	6	G	1081	326.3	638.6	679.9	1325	3	707.3	1e-17	1.014e-17	5	0.3697
ASV	6	GL	946	89.37	165	429.3	824.3	3	679.8	1e-17	1.014e-17	2	0.6434
ASV	6	GC	1035	30.9	47.91	480.4	926	3	898.9	1e-17	1.014e-17	4	0.4956
ASV	6	GLC	1081	-223.6	-461.2	20.47	6.012	3	488.2	1e-17	1.014e-17	2	0.6334
ASV	6	HG	1035	205.3	396.8	440.4	846.2	3	470.2	1e-17	1.014e-17	4	0.5602
ASV	6	HGL	1035	-130.2	-274.3	143.4	252.2	3	547.3	1e-17	1.014e-17	3	0.6626
ASV	6	HGC	1128	131.2	248.3	885.5	1736	3	1509	1e-17	1.014e-17	2	0.8097
ASV	6	HGLC	990	-138.4	-290.6	736.7	1439	3	1750	1e-17	1.014e-17	2	0.7745
ASV	8	G	1128	135	256	438.6	842.1	3	607.2	1e-17	1.014e-17	4	0.4736
ASV	8	GL	1081	-215.4	-444.8	410.2	785.4	3	1251	1e-17	1.014e-17	2	0.689
ASV	8	GC	1128	7.155	0.2544	265.3	495.4	3	516.3	1e-17	1.014e-17	4	0.5691
ASV	8	GLC	1128	-249.9	-513.9	214.9	394.6	3	929.5	1e-17	1.014e-17	2	0.642
ASV	8	HG	1128	229.8	445.5	414.9	794.6	3	370.2	1e-17	1.014e-17	2	0.5492
ASV	8	HGL	1128	-242.9	-499.9	310.6	586	3	1107	1e-17	1.014e-17	3	0.7106
ASV	8	HGC	1128	31	47.94	562.2	1089	3	1062	1e-17	1.014e-17	2	0.8146
ASV	8	HGLC	946	-56.18	-126.1	498.7	963.2	3	1110	1e-17	1.014e-17	2	0.7294
ASV	10	G	1128	210	406	337.8	640.4	3	255.4	1e-17	1.014e-17	4	0.4564
ASV	10	GL	990	33.95	54.11	383.1	731.7	3	698.3	1e-17	1.014e-17	2	0.5994
ASV	10	GC	1128	51.22	88.38	197.1	359.1	3	291.8	1e-17	1.014e-17	4	0.5724
ASV	10	GLC	1128	-163.6	-341.2	131.4	227.6	3	589.8	1e-17	1.014e-17	2	0.5447
ASV	10	HG	1081	407.7	801.5	540.8	1047	3	266.2	1e-17	1.014e-17	2	0.501
ASV	10	HGL	1081	45.43	76.89	103	171	3	115.1	1e-17	1.014e-17	3	0.4766
ASV	10	HGC	1128	64.62	115.2	812.5	1590	3	1496	1e-17	1.014e-17	2	0.8008
ASV	10	HGLC	861	63.19	112.9	299.6	565.3	3	472.7	1e-17	1.014e-17	3	0.4268
ASV	12	G	1128	272.9	531.8	374.5	713.9	3	203.2	1e-17	1.014e-17	3	0.3571
ASV	12	GL	946	171.1	328.5	328.1	621.9	3	313.9	1e-17	1.014e-17	2	0.575
ASV	12	GC	1128	128.3	242.6	196.5	357.8	3	136.4	1e-17	1.014e-17	2	0.4455
ASV	12	GLC	1128	43.83	73.6	101.3	167.4	3	114.9	1e-17	1.014e-17	3	0.4745
ASV	12	HG	1035	301.8	589.7	344.1	653.5	3	84.62	1e-17	1.014e-17	2	0.5193
ASV	12	HGL	946	40.51	67.31	138.2	242.1	3	195.4	1e-17	1.014e-17	4	0.5561
ASV	12	HGC	1081	375.4	736.7	624.7	1214	3	498.7	1e-17	1.014e-17	2	0.522
ASV	12	HGLC	946	72.85	132	292.5	550.7	3	439.2	1e-17	1.014e-17	2	0.6645
